# Supplementary material for: Two Functional Epithelial Sodium Channel Isoforms Are Present in Rodents despite Pronounced Evolutionary Pseudogenization and Exon Fusion
Source: Mol Biol Evol. 2021 Sep 7;38(12):5704–25. doi: 10.1093/molbev/msab271 (PMC8662647; doi:10.1093/molbev/msab271)
Supplement: msab271_Supplementary_Data [file msab271_supplementary_data.zip]

Archive with 3 entries (3 files):
- Supplemental Spreadsheet.xlsx
- Supplemental Data_Corrected_251021_4pm.pdf
- Supplemental Figures.pdf
