# Supplementary material for: Two Functional Epithelial Sodium Channel Isoforms Are Present in Rodents despite Pronounced Evolutionary Pseudogenization and Exon Fusion
Source: Mol Biol Evol. 2021 Sep 7;38(12):5704–25. doi: 10.1093/molbev/msab271 (PMC8662647; doi:10.1093/molbev/msab271)
Supplement: msab271_Supplementary_Data [file msab271_supplementary_data.zip › Supplemental Spreadsheet.xlsx]

## Sheet: phylogeny list
					exon
Species	common name	Lineage within Rodentia	Genome Assembly	Reference Sequence	exon 2	exon 3	exon 4	exon 5	exon 6	exon 7	exon 8	exon 9	exon 10	exon 11	exon 12	exon 13	remarks	est. size of ORF on exon 2	distance Start-to-Stop codon (bases)	GC-content Start to Stop codon (%)	Species
Dolichotis patagonum	Patagonian cavy	Hystricomorpha; Caviidae; Dolichotis	DolPat_v1_BIUU	PVJX010003900.1:c95000-85000 Dolichotis patagonum isolate US062 DolPat_scaffold_7791	377	208	182	89	164	99	118	79	58	150		285	ORF	308			Dolichotis patagonum	functionality lost due to disruption of gene integrity	exons and splice sites are fine, internal stops; sequencing mistakes?
Hydrochoerus hydrochaeris	apybara	Hystricomorpha; Hydrochaeridae; Hydrochoerus	HydHyd_v1_BIUU	PVLA01001554.1:130000-140000 Hydrochoerus hydrochaeris isolate US065 HydHyd_scaffold_3102	377	208	182	89	164	99	118	79	58	150		285	ORF	368	3146	60.30	Hydrochoerus hydrochaeris	presence of gene anticipated
Cavia porcellus	domestic guinea pig	Hystricomorpha; Caviidae; Cavia	Cavpor3.0	this paper	3218 (total size)	208	182	89	164	99	118	79	58	150		285	ORF	368	3120	60.03	Cavia porcellus	presence of gene anticipated
Cavia tschudii	Montane guinea pig	Hystricomorpha; Caviidae; Cavia	CavTsc_v1_BIUU	PVKK010006848.1 Cavia tschudii isolate US050 CavTsc_scaffold_13692	377	208	182	89	164	99	118	79	58	150		285	ORF	368	3120	60.00	Cavia tschudii	presence of gene anticipated
Cuniculus paca	Lowland paca	Hystricomorpha; Cuniculidae; Cuniculus	CunPac_v1_BIUU	RJWT010121831.1 Cuniculus paca isolate BS43 CunPac_flattened_line_243605	377	208	182	89	164	99	118	79	58	150		285	ORF	308	3228	63.26	Cuniculus paca	presence of gene anticipated
Dasyprocta punctata	punctate agouti	Hystricomorpha; Dasyproctidae; Dasyprocta	DasPun_v1_BIUU	RJWM01001987.1:65000-75000 Dasyprocta punctata isolate BS37 DasPun_flattened_line_3970	377	208	182	89	164	99	118	79	58	150		408	ORF	71	2963#	61.87	Dasyprocta punctata	presence of gene anticipated
Erethizon dorsatum	North American porcupine	Hystricomorpha; Erethizontidae; Erethizon	GSC_porc_1.0	SWEC01024912.1:c115000-100000 Erethizon dorsatum isolate 214976 contig83_165	377	208	182	89	164	99	118	79	58	150		285	ORF	368	3152	64.18	Erethizon dorsatum	presence of gene anticipated
Dinomys branickii	pacarana	Hystricomorpha; Dinomyidae; Dinomys	DinBra_v1_BIUU	PVLD010000426.1:114000-124000 Dinomys branickii isolate US070 DinBra_scaffold_850	377	208	182	89	164	99	118	79	58	156		285	ORF	308	3056	61.85	Dinomys branickii	presence of gene anticipated
Chinchilla lanigera	long-tailed chinchilla	Hystricomorpha; Chinchillidae; Chinchilla	ChiLan1.0	NW_004955486.1:c9514107-9508435 Chinchilla lanigera isolate Chin_1 unplaced genomic scaffold	377	208	182	89	164	99	118	79	58	174		285	ORF	308	3098	63.23	Chinchilla lanigera	presence of gene anticipated
Octodon degus	degu	Hystricomorpha; Octodontidae; Octodon	OctDeg1.0	NW_004524689.1:394414-410137 Octodon degus isolate 3935 unplaced genomic scaffold	353	208	182	89	164	99	118	79	58	132		270	ORF	71	2829#	61.29	Octodon degus	presence of gene anticipated
Capromys pilorides	Desmarest's hutia	Hystricomorpha; Capromyidae; Capromys	CapPil_v1_BIUU	PVKN010609483.1:c935-1, PVKN010606270.1:c942-1, PVKN011225442.1, PVKN011106172.1:c399-1, PVKN010009175.1:1-5000,	383	208	182	89	164	99	118	79	58	132		285	ORF	308	D	N/A	Capromys pilorides	presence of gene anticipated
Myocastor coypus	nutria	Hystricomorpha; Echimyidae; Myocastorinae; Myocastor	MyoCoy_v1_BIUU	PVJA010021410.1:c25000-15000	370	208	182	89	164	99	118	79	58	132		285	ORF	71	2849#	62.27	Myocastor coypus	presence of gene anticipated
Fukomys darmarensis	Damara mole-rat	Hystricomorpha; Bathyergidae; Fukomys	DMR_v1.0	NW_011044859.1:307473-314841	377	208	182	89	n.d.	96	118	79	58	168		216	ORF*	368	D	N/A	Fukomys darmarensis	presence of gene anticipated	* exon 6 yet unsequenced, remaining sequence has normal reading frame
Heterocephalus glaber	naked mole-rat	Hystricomorpha; Heterocephalidae; Heterocephalus	HetGla_female_1.0	NW_004624818.1:c8321971-8316328 Heterocephalus glaber isolate NMR 29 unplaced genomic scaffold, HetGla_female_1.0 scaffold00089	377	208	182	89	164	99	118	79	58	177 (62)	73	270	ORF	335	3121	64.88	Heterocephalus glaber	presence of gene anticipated
Thryonomys swinderianus	Greater cane rat	Hystricomorpha; Thryonomyidae; Thryonomys	ThrSwi_v1_BIUU	PVIC010001963.1:c67000-57000 Thryonomys swinderianus isolate US090 ThrSwi_scaffold_3916	377	208	182	89	164	99	118	79	58	183		276	ORF	368	3211	59.76	Thryonomys swinderianus	presence of gene anticipated
Petromus typicus	dassie-rat	Hystricomorpha; Petromuridae; Petromus	PetTyp_v1_BIUU	PVIR01002908.1:8000-18000 Petromus typicus isolate US052 PetTyp_scaffold_5805	377	208	182	89	164	99	118	79	58	174		156	ORF	71	2756	59.72	Petromus typicus	presence of gene anticipated
Hystrix cristata	crested porcupine	Hystricomorpha; Hystricidae; Hystrix	HysCri_v1_BIUU	PVJO010001636.1:c28000-18000 Hystrix cristata isolate US031 HysCri_scaffold_3268	377	208	182	89	164	99	118	79	58	177		273	ORF	308	3126	63.60	Hystrix cristata	presence of gene anticipated
Ctenomys sociabilis	social tuco-tuco	Hystricomorpha; Ctenomyidae; Ctenomys	CteSoc_v1_BIUU	PVKA01002160.1	355	208	182	89	164	99	118	79	58	132		286	ORF	308	3050	59.31	Ctenomys sociabilis	presence of gene anticipated
Ctenodactylus gundi	northern gundi	Hystricomorpha; Ctenodactylidae; Ctenodactylus	CteGun_v1_BIUU	PVKB01002224.1:200000-210000 Ctenodactylus gundi isolate US049 CteGun_scaffold_4440	377	193	193	89	164	99	118	79	58	71	73	297	ORF	215	3219	62.66	Ctenodactylus gundi	presence of gene anticipated
Muscardinus avellanarius	hazel dormouse	Sciuromorpha; Gliridae; Muscardinus	MusAve_v1_BIUU	PVJB01002373.1:c60000-50000 Muscardinus avellanarius isolate US077 MusAve_scaffold_4726	377	208	191	89	164	99	118	79	55	83	76	324	ORF	368	3694	64.81	Muscardinus avellanarius	presence of gene anticipated
Glis glis	Fat dormouse	Sciuromorpha; Gliridae; Glirinae; Glis	GliGli_v1_BIUU	PVJS01019077.1:2000-12000 Glis glis isolate US078 GliGli_scaffold_38108	377	208	191	89	164	99	118	79	58	167	76	324	ORF	368	3595	62.42	Glis glis	presence of gene anticipated
Graphiurus murinus	woodland dormouse	Sciuromorpha; Gliridae; Graphiurinae; Graphiurus	GraMur_v1_BIUU	PVLC010013079.1:11000-21000 Graphiurus murinus isolate US067 GraMur_scaffold_26125	377	208	191	89	164	99	118	79	58	95	76	324	ORF	71	3096#	66.76	Graphiurus murinus	presence of gene anticipated
Aplodontia rufa	mountain beaver	Sciuromorpha; Aplodontiidae; Aplodontia	AplRuf_v1_BIUU	PVKS010003863.1:c29000-19000 Aplodontia rufa isolate BS102 AprRuf_scaffold_7718	377	208	191	89	164	99	118	79	58	71	76	279	ORF	368	3333	62.56	Aplodontia rufa	presence of gene anticipated
Xerus inauris	South African ground squirrel	Sciuromorpha; Sciuridae; Xerinae; Xerini; Xerus	XerIna_v1_BIUU	PVHX01016094.1 Xerus inauris isolate US057 XerIna_scaffold_32161	351	203	195	89	189		112	78	57	99	76	321					Xerus inauris	functionality lost due to disruption of gene integrity
Ictidomys tridecemlineatus	thirteen-lined ground squirrel	Sciuromorpha; Sciuridae; Xerinae; Marmotini; Ictidomys	SpeTri2.0	NW_004936737.1:c1859380-1850185 Ictidomys tridecemlineatus isolate #75 unplaced genomic scaffold, SpeTri2.0 scaffold00269	355	206	174	88	151	82	109	79	58	63	60						Ictidomys tridecemlineatus	functionality lost due to disruption of gene integrity	unsequenced parts of exon 13
Cynomys gunnisoni	Gunnison's prairie dog	Sciuromorpha; Sciuridae; Xerinae; Marmotini; Cynomys	ASM1131664v1	WBRW01003172.1:c880000-850000 Cynomys gunnisoni isolate LCS2019 Contig3480_pilon	355	206	174	68	164		108	79	58	65	76	285					Cynomys gunnisoni	functionality lost due to disruption of gene integrity
Spermophilus dauricus	Daurian ground squirrel	Sciuromorpha; Sciuridae; Xerinae; Marmotini; Spermophilus	ASM240643v1	AXRT01139401.1:c4732-1 Spermophilus dauricus scaffold1801_103	n.d.	206	174		145		111	79	58	51	76	285					Spermophilus dauricus	functionality lost due to disruption of gene integrity
Urocitellus parryii	Arctic ground squirrel	Sciuromorpha; Sciuridae; Xerinae; Marmotini; Urocitellus	ASM342692v1	NW_020540538.1:257000-264000 Urocitellus parryii isolate AGS 11-09-20 ecotype Arctic tundra unplaced genomic scaffold, ASM342692v1 scaffold_650	374	207	174	81	164	97	108	79	58	65	76	285					Urocitellus parryii	functionality lost due to disruption of gene integrity
Marmota himalayana	Himalayan marmot	Sciuromorpha; Sciuridae; Xerinae; Marmotini; Marmota	ASM528016v1	RAQP01000077.1:338000-348000 Marmota himalayana scaffold77	378	206	174	89	164			del	del	del	del	del					Marmota himalayana	functionality lost due to disruption of gene integrity
Marmota marmota	Alpine marmot	Sciuromorpha; Sciuridae; Xerinae; Marmotini; Marmota	marMar	NW_015351283.1:c8340000-8324000 Marmota marmota marmota unplaced genomic scaffold, marMar2.1	n.d.	206	174	89	164			del	del	del	del	del					Marmota marmota	functionality lost due to disruption of gene integrity
Marmota monax	woodchuck	Sciuromorpha; Sciuridae; Xerinae; Marmotini; Marmota	MONAX5	CABDUW010000360.1:c1042000-1032000 Marmota monax genome assembly, contig: monax5_s00360	376	206	174	89	164		108	79	58	65	76	312					Marmota monax	functionality lost due to disruption of gene integrity
Pedetes capensis	springhare	Anomaluromorpha; Pedetidae; Pedetes	PedCap_v1_BIUU	VMDO01032196.1:13000-19244 Pedetes capensis isolate US022 PedCap__flattened_line_64312	377	208	191	89	164	99	118	79	58	71	82	357	ORF*		D	N/A	Pedetes capensis	presence of gene anticipated	* exon 13 information is retrieved from two different sequencing results
Castor canadensis	American beaver	Castorimorpha; Castoridae; Castor	C.can genome v1.0	NW_017869832.1:c418000-408000 Castor canadensis isolate Ward unplaced genomic scaffold, C.can genome v1.0 scaffold_505	386	208	188	89	164	99	118	79	58	71	76	330	ORF		8244	57.95	Castor canadensis	presence of gene anticipated
Dipodomys ordii	Ord's kangaroo rat	Castorimorpha; Heteromyidae; Dipodomyinae; Dipodomys	Dord_2.0	NW_012267238.1					n.d.												Dipodomys ordii	entirely absent
Jaculus Jaculus	lesser Egyptian jerboa	Myomorpha; Dipodoidea; Dipodidae; Dipodinae; Jaculus	JacJac1.0	NW_004504335.1:c31444391-31434982 Jaculus jaculus isolate JJ0015 unplaced genomic scaffold, JacJac1.0 scaffold00023	353	208	191	89	161	99	118	79	58	68	73	120		71			Jaculus Jaculus	functionality lost due to disruption of gene integrity	*no intron between exon 9 and 10, stop codon in exon 12, G to T splice donor change after exon 8
Nannospalax galili	Upper Galilee mountains blind mole rat	Myomorpha; Muroidea; Spalacidae; Spalacinae; Nannospalax	S.galili_v1.0	NW_008355419.1:393571-397841 Nannospalax galili isolate Female #2095 unplaced genomic scaffold, S.galili_v1.0 scaffold806	377	208	191	89	164	99	118	79	58	65	76	321	ORF*	368	4227	54.08	Nannospalax galili	presence of gene anticipated	*no intron between exon 9 and 10
Zapus hudsonius	meadow jumping mouse	Myomorpha; Dipodoidea; Dipodidae; Zapodinae; Zapus	ZapHud_v1_BIUU	PVHP010010503.1:c35000-25000 Zapus hudsonius isolate BS14 ZapHud_scaffold_20995	377	208	191	89	164	99	118	79	58	65	76	207	ORF	71	5403	50.60	Zapus hudsonius	presence of gene anticipated
Allactaga bullata	Gobi jerboa	Myomorpha; Dipodoidea; Dipodidae; Allactaginae; Allactaga	AllBul_v1_BIUU	PVKW010008103.1:c50000-40000 Allactaga bullata isolate US110 AllBul_scaffold_16194	truncated	209	190	89	164	99	118	79	58	68	83	234					Allactaga bullata	functionality lost due to disruption of gene integrity
																						functionality lost due to disruption of gene integrity
Microtus ochrogaster	prairie vole	Myomorpha; Muroidea; Cricetidae; Arvicolinae; Microtus	MicOch1.0	NW_004949136.1					169												Microtus ochrogaster	functionality lost due to disruption of gene integrity
Cricetus griseus	Chinese hamster	Myomorpha; Muroidea; Cricetidae; Cricetinae; Cricetulus	CriGri_1.0	NW_003614798.1					160												Cricetus griseus	functionality lost due to disruption of gene integrity
Peromyscus maniculatus	prairie deer mouse	Myomorpha; Muroidea; Cricetidae; Neotominae; Peromyscus	Pman_1.0	NW_006501627.1					163												Peromyscus maniculatus	functionality lost due to disruption of gene integrity
Peromyscus leucopus	white-footed mouse	Myomorpha; Muroidea; Cricetidae; Neotominae; Peromyscus	UCI_PerLeu_2.1	NW_021630503.1					163												Peromyscus leucopus	functionality lost due to disruption of gene integrity
Mesocricetus auratus	golden hamster	Myomorpha; Muroidea; Cricetidae; Cricetinae; Mesocricetus	MesAur1.0	NW_004801694.1					163												Mesocricetus auratus	functionality lost due to disruption of gene integrity
Cricetomys gambianus	Gambian giant pouched rat	Myomorpha; Muroidea; Nesomyidae; Cricetomyinae; Cricetomys	CriGam_v1_BIUU	PVKD010001971.1					162												Cricetomys gambianus	functionality lost due to disruption of gene integrity
Rattus norvegicus	Norway rat	Myomorpha; Muroidea; Muridae; Murinae; Rattus	Rnor_6.0	NC_005104.4					159												Rattus norvegicus	functionality lost due to disruption of gene integrity
Rattus rattus	black rat	Myomorpha; Muroidea; Muridae; Murinae; Rattus	Rrattus_CSIRO_v1	NC_046154.1					158												Rattus rattus	functionality lost due to disruption of gene integrity
Grammomys surdaster	n.a.	Myomorpha; Muroidea; Muridae; Murinae; Grammomys	NIH_TR_1.0	NW_021619838.1					158												Grammomys surdaster	functionality lost due to disruption of gene integrity
Mus musculus	house mouse	Myomorpha; Muroidea; Muridae; Murinae; Mus; Mus	GRCm39	NC_000070.6					127												Mus musculus	functionality lost due to disruption of gene integrity
Mus caroli	Ryukyu mouse	Myomorpha; Muroidea; Muridae; Murinae; Mus; Mus	CAROLI_EIJ_v1.1	NC_034573.1					144												Mus caroli	functionality lost due to disruption of gene integrity
Mastomys coucha	southern multimammate mouse	Myomorpha; Muroidea; Muridae; Murinae; Mastomys	UCSF_Mcou_1	NW_022196900.1					141												Mastomys coucha	functionality lost due to disruption of gene integrity
Mus pahari	shrew mouse	Myomorpha; Muroidea; Muridae; Murinae; Mus; Mus	PAHARI_EIJ_v1.1	NC_034595.1					141												Mus pahari	functionality lost due to disruption of gene integrity
Notes: The species are listed according to their phylogeny and placement given in their current Genbank (NCBI) entries. These listings have not yet combined Myomorpha, Anomaluromorpha and Castorimorpha to Supermyomorpha as has been suggested by D'Elía et al. (2019). Since experimental data on the existance and sequence of potential exons upstream of exon 2 are missing, we formally list only those…																			D: disrupted intron sequences due to sequence gaps within one sequence or exons distributed over different sequences; #: due to the lack of information regarding any upstream exons, this is the first ATG in frame to yield any SCNN1D ORF.	N/A: not available; GC content cannot be calculated due to sequence gaps

## Sheet: alphabetical list
Species	common name	Lineage within Rodentia	Genome Assembly	Reference Sequence	exon 2	exon 3	exon 4	exon 5	exon 6	exon 7	exon 8	exon 9	exon 10	exon 11	exon 12	exon 13	remarks	est. size of ORF on exon 2	distance Start-to-Stop codon (bases)	GC-content Start to Stop codon (%)	Species
Allactaga bullata	Gobi jerboa	Myomorpha; Dipodoidea; Dipodidae; Allactaginae; Allactaga	AllBul_v1_BIUU	PVKW010008103.1:c50000-40000 Allactaga bullata isolate US110 AllBul_scaffold_16194	truncated	209	190	89	164	99	118	79	58	68	83	234					Allactaga bullata	functionality lost due to disruption of gene integrity
Aplodontia rufa	mountain beaver	Sciuromorpha; Aplodontiidae; Aplodontia	AplRuf_v1_BIUU	PVKS010003863.1:c29000-19000 Aplodontia rufa isolate BS102 AprRuf_scaffold_7718	377	208	191	89	164	99	118	79	58	71	76	279	ORF	368	3333	62.56	Aplodontia rufa	presence of gene anticipated
Capromys pilorides	Desmarest's hutia	Hystricomorpha; Capromyidae; Capromys	CapPil_v1_BIUU	PVKN010609483.1:c935-1, PVKN010606270.1:c942-1, PVKN011225442.1, PVKN011106172.1:c399-1, PVKN010009175.1:1-5000,	383	208	182	89	164	99	118	79	58	132		285	ORF	308	D	N/A	Capromys pilorides	presence of gene anticipated
Castor canadensis	American beaver	Castorimorpha; Castoridae; Castor	C.can genome v1.0	NW_017869832.1:c418000-408000 Castor canadensis isolate Ward unplaced genomic scaffold, C.can genome v1.0 scaffold_505	386	208	188	89	164	99	118	79	58	71	76	330	ORF		8244	57.95	Castor canadensis	presence of gene anticipated
Cavia porcellus	domestic guinea pig	Hystricomorpha; Caviidae; Cavia	Cavpor3.0	this paper	3218 (total size)	208	182	89	164	99	118	79	58	150		285	ORF	368	3120	60.03	Cavia porcellus	presence of gene anticipated
Cavia tschudii	Montane guinea pig	Hystricomorpha; Caviidae; Cavia	CavTsc_v1_BIUU	PVKK010006848.1 Cavia tschudii isolate US050 CavTsc_scaffold_13692	377	208	182	89	164	99	118	79	58	150		285	ORF	368	3120	60.00	Cavia tschudii	presence of gene anticipated
Chinchilla lanigera	long-tailed chinchilla	Hystricomorpha; Chinchillidae; Chinchilla	ChiLan1.0	NW_004955486.1:c9514107-9508435 Chinchilla lanigera isolate Chin_1 unplaced genomic scaffold	377	208	182	89	164	99	118	79	58	174		285	ORF	308	3098	63.23	Chinchilla lanigera	presence of gene anticipated
Cricetomys gambianus	Gambian giant pouched rat	Myomorpha; Muroidea; Nesomyidae; Cricetomyinae; Cricetomys	CriGam_v1_BIUU	PVKD010001971.1					162												Cricetomys gambianus	functionality lost due to disruption of gene integrity
Cricetus griseus	Chinese hamster	Myomorpha; Muroidea; Cricetidae; Cricetinae; Cricetulus	CriGri_1.0	NW_003614798.1					160												Cricetus griseus	functionality lost due to disruption of gene integrity
Ctenodactylus gundi	northern gundi	Hystricomorpha; Ctenodactylidae; Ctenodactylus	CteGun_v1_BIUU	PVKB01002224.1:200000-210000 Ctenodactylus gundi isolate US049 CteGun_scaffold_4440	377	193	193	89	164	99	118	79	58	71	73	297	ORF	215	3219	62.66	Ctenodactylus gundi	presence of gene anticipated
Ctenomys sociabilis	social tuco-tuco	Hystricomorpha; Ctenomyidae; Ctenomys	CteSoc_v1_BIUU	PVKA01002160.1	355	208	182	89	164	99	118	79	58	132		286	ORF	308	3050	59.31	Ctenomys sociabilis	presence of gene anticipated
Cuniculus paca	Lowland paca	Hystricomorpha; Cuniculidae; Cuniculus	CunPac_v1_BIUU	RJWT010121831.1 Cuniculus paca isolate BS43 CunPac_flattened_line_243605	377	208	182	89	164	99	118	79	58	150		285	ORF	308	3228	63.26	Cuniculus paca	presence of gene anticipated
Cynomys gunnisoni	Gunnison's prairie dog	Sciuromorpha; Sciuridae; Xerinae; Marmotini; Cynomys	ASM1131664v1	WBRW01003172.1:c880000-850000 Cynomys gunnisoni isolate LCS2019 Contig3480_pilon	355	206	174	68	164		108	79	58	65	76	285					Cynomys gunnisoni	functionality lost due to disruption of gene integrity
Dasyprocta punctata	punctate agouti	Hystricomorpha; Dasyproctidae; Dasyprocta	DasPun_v1_BIUU	RJWM01001987.1:65000-75000 Dasyprocta punctata isolate BS37 DasPun_flattened_line_3970	377	208	182	89	164	99	118	79	58	150		408	ORF	71	2963#	61.87	Dasyprocta punctata	presence of gene anticipated
Dinomys branickii	pacarana	Hystricomorpha; Dinomyidae; Dinomys	DinBra_v1_BIUU	PVLD010000426.1:114000-124000 Dinomys branickii isolate US070 DinBra_scaffold_850	377	208	182	89	164	99	118	79	58	156		285	ORF	308	3056	61.85	Dinomys branickii	presence of gene anticipated
Dipodomys ordii	Ord's kangaroo rat	Castorimorpha; Heteromyidae; Dipodomyinae; Dipodomys	Dord_2.0	NW_012267238.1					n.d.												Dipodomys ordii	entirely absent
Dolichotis patagonum	Patagonian cavy	Hystricomorpha; Caviidae; Dolichotis	DolPat_v1_BIUU	PVJX010003900.1:c95000-85000 Dolichotis patagonum isolate US062 DolPat_scaffold_7791	377	208	182	89	164	99	118	79	58	150		285	ORF	308			Dolichotis patagonum	functionality lost due to disruption of gene integrity	exons and splice sites are fine, internal stops; sequencing mistakes?
Erethizon dorsatum	North American porcupine	Hystricomorpha; Erethizontidae; Erethizon	GSC_porc_1.0	SWEC01024912.1:c115000-100000 Erethizon dorsatum isolate 214976 contig83_165	377	208	182	89	164	99	118	79	58	150		285	ORF	368	3152	64.18	Erethizon dorsatum	presence of gene anticipated
Fukomys darmarensis	Damara mole-rat	Hystricomorpha; Bathyergidae; Fukomys	DMR_v1.0	NW_011044859.1:307473-314841	377	208	182	89	n.d.	96	118	79	58	168		216	ORF*	368	D	N/A	Fukomys darmarensis	presence of gene anticipated	* exon 6 yet unsequenced, remaining sequence has normal reading frame
Glis glis	Fat dormouse	Sciuromorpha; Gliridae; Glirinae; Glis	GliGli_v1_BIUU	PVJS01019077.1:2000-12000 Glis glis isolate US078 GliGli_scaffold_38108	377	208	191	89	164	99	118	79	58	167	76	324	ORF	368	3595	62.42	Glis glis	presence of gene anticipated
Grammomys surdaster	n.a.	Myomorpha; Muroidea; Muridae; Murinae; Grammomys	NIH_TR_1.0	NW_021619838.1					158												Grammomys surdaster	functionality lost due to disruption of gene integrity
Graphiurus murinus	woodland dormouse	Sciuromorpha; Gliridae; Graphiurinae; Graphiurus	GraMur_v1_BIUU	PVLC010013079.1:11000-21000 Graphiurus murinus isolate US067 GraMur_scaffold_26125	377	208	191	89	164	99	118	79	58	95	76	324	ORF	71	3096#	66.76	Graphiurus murinus	presence of gene anticipated
Heterocephalus glaber	naked mole-rat	Hystricomorpha; Heterocephalidae; Heterocephalus	HetGla_female_1.0	NW_004624818.1:c8321971-8316328 Heterocephalus glaber isolate NMR 29 unplaced genomic scaffold, HetGla_female_1.0 scaffold00089	377	208	182	89	164	99	118	79	58	177 (62)	73	270	ORF	335	3121	64.88	Heterocephalus glaber	presence of gene anticipated
Hydrochoerus hydrochaeris	apybara	Hystricomorpha; Hydrochaeridae; Hydrochoerus	HydHyd_v1_BIUU	PVLA01001554.1:130000-140000 Hydrochoerus hydrochaeris isolate US065 HydHyd_scaffold_3102	377	208	182	89	164	99	118	79	58	150		285	ORF	368	3146	60.30	Hydrochoerus hydrochaeris	presence of gene anticipated
Hystrix cristata	crested porcupine	Hystricomorpha; Hystricidae; Hystrix	HysCri_v1_BIUU	PVJO010001636.1:c28000-18000 Hystrix cristata isolate US031 HysCri_scaffold_3268	377	208	182	89	164	99	118	79	58	177		273	ORF	308	3126	63.60	Hystrix cristata	presence of gene anticipated
Ictidomys tridecemlineatus	thirteen-lined ground squirrel	Sciuromorpha; Sciuridae; Xerinae; Marmotini; Ictidomys	SpeTri2.0	NW_004936737.1:c1859380-1850185 Ictidomys tridecemlineatus isolate #75 unplaced genomic scaffold, SpeTri2.0 scaffold00269	355	206	174	88	151	82	109	79	58	63	60						Ictidomys tridecemlineatus	functionality lost due to disruption of gene integrity	unsequenced parts of exon 13
Jaculus Jaculus	lesser Egyptian jerboa	Myomorpha; Dipodoidea; Dipodidae; Dipodinae; Jaculus	JacJac1.0	NW_004504335.1:c31444391-31434982 Jaculus jaculus isolate JJ0015 unplaced genomic scaffold, JacJac1.0 scaffold00023	353	208	191	89	161	99	118	79	58	68	73	120		71			Jaculus Jaculus	functionality lost due to disruption of gene integrity	*no intron between exon 9 and 10, stop codon in exon 12, G to T splice donor change after exon 8
Marmota himalayana	Himalayan marmot	Sciuromorpha; Sciuridae; Xerinae; Marmotini; Marmota	ASM528016v1	RAQP01000077.1:338000-348000 Marmota himalayana scaffold77	378	206	174	89	164			del	del	del	del	del					Marmota himalayana	functionality lost due to disruption of gene integrity
Marmota marmota	Alpine marmot	Sciuromorpha; Sciuridae; Xerinae; Marmotini; Marmota	marMar	NW_015351283.1:c8340000-8324000 Marmota marmota marmota unplaced genomic scaffold, marMar2.1	n.d.	206	174	89	164			del	del	del	del	del					Marmota marmota	functionality lost due to disruption of gene integrity
Marmota monax	woodchuck	Sciuromorpha; Sciuridae; Xerinae; Marmotini; Marmota	MONAX5	CABDUW010000360.1:c1042000-1032000 Marmota monax genome assembly, contig: monax5_s00360	376	206	174	89	164		108	79	58	65	76	312					Marmota monax	functionality lost due to disruption of gene integrity
Mastomys coucha	southern multimammate mouse	Myomorpha; Muroidea; Muridae; Murinae; Mastomys	UCSF_Mcou_1	NW_022196900.1					141												Mastomys coucha	functionality lost due to disruption of gene integrity
Mesocricetus auratus	golden hamster	Myomorpha; Muroidea; Cricetidae; Cricetinae; Mesocricetus	MesAur1.0	NW_004801694.1					163												Mesocricetus auratus	functionality lost due to disruption of gene integrity
Microtus ochrogaster	prairie vole	Myomorpha; Muroidea; Cricetidae; Arvicolinae; Microtus	MicOch1.0	NW_004949136.1					169												Microtus ochrogaster	functionality lost due to disruption of gene integrity
Mus caroli	Ryukyu mouse	Myomorpha; Muroidea; Muridae; Murinae; Mus; Mus	CAROLI_EIJ_v1.1	NC_034573.1					144												Mus caroli	functionality lost due to disruption of gene integrity
Mus musculus	house mouse	Myomorpha; Muroidea; Muridae; Murinae; Mus; Mus	GRCm39	NC_000070.6					127												Mus musculus	functionality lost due to disruption of gene integrity
Mus pahari	shrew mouse	Myomorpha; Muroidea; Muridae; Murinae; Mus; Mus	PAHARI_EIJ_v1.1	NC_034595.1					141												Mus pahari	functionality lost due to disruption of gene integrity
Muscardinus avellanarius	hazel dormouse	Sciuromorpha; Gliridae; Muscardinus	MusAve_v1_BIUU	PVJB01002373.1:c60000-50000 Muscardinus avellanarius isolate US077 MusAve_scaffold_4726	377	208	191	89	164	99	118	79	55	83	76	324	ORF	368	3694	64.81	Muscardinus avellanarius	presence of gene anticipated
Myocastor coypus	nutria	Hystricomorpha; Echimyidae; Myocastorinae; Myocastor	MyoCoy_v1_BIUU	PVJA010021410.1:c25000-15000	370	208	182	89	164	99	118	79	58	132		285	ORF	71	2849#	62.27	Myocastor coypus	presence of gene anticipated
Nannospalax galili	Upper Galilee mountains blind mole rat	Myomorpha; Muroidea; Spalacidae; Spalacinae; Nannospalax	S.galili_v1.0	NW_008355419.1:393571-397841 Nannospalax galili isolate Female #2095 unplaced genomic scaffold, S.galili_v1.0 scaffold806	377	208	191	89	164	99	118	79	58	65	76	321	ORF*	368	4227	54.08	Nannospalax galili	presence of gene anticipated	*no intron between exon 9 and 10
Octodon degus	degu	Hystricomorpha; Octodontidae; Octodon	OctDeg1.0	NW_004524689.1:394414-410137 Octodon degus isolate 3935 unplaced genomic scaffold	353	208	182	89	164	99	118	79	58	132		270	ORF	71	2829#	61.29	Octodon degus	presence of gene anticipated
Pedetes capensis	springhare	Anomaluromorpha; Pedetidae; Pedetes	PedCap_v1_BIUU	VMDO01032196.1:13000-19244 Pedetes capensis isolate US022 PedCap__flattened_line_64312	377	208	191	89	164	99	118	79	58	71	82	357	ORF*		D	N/A	Pedetes capensis	presence of gene anticipated	* exon 13 information is retrieved from two different sequencing results
Peromyscus leucopus	white-footed mouse	Myomorpha; Muroidea; Cricetidae; Neotominae; Peromyscus	UCI_PerLeu_2.1	NW_021630503.1					163												Peromyscus leucopus	functionality lost due to disruption of gene integrity
Peromyscus maniculatus	prairie deer mouse	Myomorpha; Muroidea; Cricetidae; Neotominae; Peromyscus	Pman_1.0	NW_006501627.1					163												Peromyscus maniculatus	functionality lost due to disruption of gene integrity
Petromus typicus	dassie-rat	Hystricomorpha; Petromuridae; Petromus	PetTyp_v1_BIUU	PVIR01002908.1:8000-18000 Petromus typicus isolate US052 PetTyp_scaffold_5805	377	208	182	89	164	99	118	79	58	174		156	ORF	71	2756	59.72	Petromus typicus	presence of gene anticipated
Rattus norvegicus	Norway rat	Myomorpha; Muroidea; Muridae; Murinae; Rattus	Rnor_6.0	NC_005104.4					159												Rattus norvegicus	functionality lost due to disruption of gene integrity
Rattus rattus	black rat	Myomorpha; Muroidea; Muridae; Murinae; Rattus	Rrattus_CSIRO_v1	NC_046154.1					158												Rattus rattus	functionality lost due to disruption of gene integrity
Spermophilus dauricus	Daurian ground squirrel	Sciuromorpha; Sciuridae; Xerinae; Marmotini; Spermophilus	ASM240643v1	AXRT01139401.1:c4732-1 Spermophilus dauricus scaffold1801_103	n.d.	206	174		145		111	79	58	51	76	285					Spermophilus dauricus	functionality lost due to disruption of gene integrity
Thryonomys swinderianus	Greater cane rat	Hystricomorpha; Thryonomyidae; Thryonomys	ThrSwi_v1_BIUU	PVIC010001963.1:c67000-57000 Thryonomys swinderianus isolate US090 ThrSwi_scaffold_3916	377	208	182	89	164	99	118	79	58	183		276	ORF	368	3211	59.76	Thryonomys swinderianus	presence of gene anticipated
Urocitellus parryii	Arctic ground squirrel	Sciuromorpha; Sciuridae; Xerinae; Marmotini; Urocitellus	ASM342692v1	NW_020540538.1:257000-264000 Urocitellus parryii isolate AGS 11-09-20 ecotype Arctic tundra unplaced genomic scaffold, ASM342692v1 scaffold_650	374	207	174	81	164	97	108	79	58	65	76	285					Urocitellus parryii	functionality lost due to disruption of gene integrity
Xerus inauris	South African ground squirrel	Sciuromorpha; Sciuridae; Xerinae; Xerini; Xerus	XerIna_v1_BIUU	PVHX01016094.1 Xerus inauris isolate US057 XerIna_scaffold_32161	351	203	195	89	189		112	78	57	99	76	321					Xerus inauris	functionality lost due to disruption of gene integrity
Zapus hudsonius	meadow jumping mouse	Myomorpha; Dipodoidea; Dipodidae; Zapodinae; Zapus	ZapHud_v1_BIUU	PVHP010010503.1:c35000-25000 Zapus hudsonius isolate BS14 ZapHud_scaffold_20995	377	208	191	89	164	99	118	79	58	65	76	207	ORF	71	5403	50.60	Zapus hudsonius	presence of gene anticipated
Notes: The species are listed according to their phylogeny and placement given in their current Genbank (NCBI) entries. These listings have not yet combined Myomorpha, Anomaluromorpha and Castorimorpha to Supermyomorpha as has been suggested by D'Elía et al. (2019). Since experimental data on the existance and sequence of potential exons upstream of exon 2 are missing, we formally list only those…																			D: disrupted intron sequences due to sequence gaps within one sequence or exons distributed over different sequences; #: due to the lack of information regarding any upstream exons, this is the first ATG in frame to yield any SCNN1D ORF.	N/A: not available; GC content cannot be calculated due to sequence gaps
